# Supplementary material for: Comprehensive analysis of PSME3: from pan-cancer analysis to experimental validation
Source: Front Immunol. 2024 Jan 19;15:1295693. doi: 10.3389/fimmu.2024.1295693 (PMC10834762; doi:10.3389/fimmu.2024.1295693)
Supplement: Supplementary file 1 [file Table_1.xlsx]

## Sheet: Sheet1
Gene Symbol	Gene ID	PCC
LSM12P1	ENSG00000232024.2	0.74
PIGW	ENSG00000277161.1	0.71
KPNB1	ENSG00000108424.9	0.69
RAB5C	ENSG00000108774.14	0.67
URB2	ENSG00000135763.9	0.67
CCDC43	ENSG00000180329.13	0.67
LSM12	ENSG00000161654.9	0.67
CPSF2	ENSG00000165934.12	0.66
RBM12	ENSG00000244462.7	0.66
KPNA1	ENSG00000114030.12	0.66
DDX18	ENSG00000088205.12	0.66
GTF2H3	ENSG00000111358.13	0.65
DCTN5	ENSG00000166847.9	0.65
GART	ENSG00000159131.16	0.65
WDR43	ENSG00000163811.11	0.65
POLR1A	ENSG00000068654.15	0.64
OGFOD1	ENSG00000087263.16	0.64
PRPF40A	ENSG00000196504.15	0.63
BECN1	ENSG00000126581.12	0.63
UBE3C	ENSG00000009335.17	0.63
ABCF2	ENSG00000033050.7	0.63
INCENP	ENSG00000149503.12	0.63
ABCE1	ENSG00000164163.10	0.63
NOLC1	ENSG00000166197.16	0.63
TSR1	ENSG00000167721.10	0.63
DDX21	ENSG00000165732.12	0.63
ATP2A2	ENSG00000174437.16	0.63
ACTR3	ENSG00000115091.11	0.63
UBQLN1	ENSG00000135018.13	0.62
NIPA2	ENSG00000140157.14	0.62
GRWD1	ENSG00000105447.12	0.62
RNASEH1	ENSG00000171865.9	0.62
BRCA1	ENSG00000012048.19	0.62
MIEF1	ENSG00000100335.12	0.62
PNPT1	ENSG00000138035.14	0.62
EIF4E	ENSG00000151247.12	0.62
KPNA4	ENSG00000186432.8	0.62
TNPO1	ENSG00000083312.17	0.62
MLX	ENSG00000108788.11	0.62
NKIRAS2	ENSG00000168256.17	0.62
PNO1	ENSG00000115946.7	0.62
ISG20L2	ENSG00000143319.16	0.62
ETF1	ENSG00000120705.12	0.62
QTRTD1	ENSG00000151576.10	0.61
HEATR1	ENSG00000119285.10	0.61
IARS	ENSG00000196305.17	0.61
CDC27	ENSG00000004897.11	0.61
TUBG1	ENSG00000131462.7	0.61
OPA1	ENSG00000198836.8	0.61
EIF3J	ENSG00000104131.12	0.61
EFTUD2	ENSG00000108883.12	0.61
G3BP1	ENSG00000145907.14	0.61
SMNDC1	ENSG00000119953.12	0.61
PGAM5	ENSG00000247077.6	0.61
POLR1B	ENSG00000125630.15	0.61
SYNCRIP	ENSG00000135316.17	0.61
DCAF7	ENSG00000136485.14	0.61
UTP15	ENSG00000164338.9	0.61
EIF2S1	ENSG00000134001.12	0.61
SMC1A	ENSG00000072501.17	0.61
POLR2D	ENSG00000144231.10	0.6
SRSF1	ENSG00000136450.12	0.6
CDYL	ENSG00000153046.17	0.6
SPRTN	ENSG00000010072.15	0.6
GOSR2	ENSG00000108433.15	0.6
HSPA8	ENSG00000109971.13	0.6
WDR3	ENSG00000065183.15	0.6
SAP130	ENSG00000136715.17	0.6
GOSR1	ENSG00000108587.14	0.6
XRN2	ENSG00000088930.7	0.6
CSNK2A1	ENSG00000101266.16	0.6
PWP1	ENSG00000136045.11	0.6
POM121	ENSG00000196313.11	0.6
KHSRP	ENSG00000088247.15	0.6
RRP15	ENSG00000067533.5	0.6
ABCF1	ENSG00000204574.12	0.6
NAA15	ENSG00000164134.12	0.6
SET	ENSG00000119335.16	0.59
EIF3A	ENSG00000107581.12	0.59
NCL	ENSG00000115053.15	0.59
HNRNPK	ENSG00000165119.18	0.59
DHX8	ENSG00000067596.10	0.59
CSTF2	ENSG00000101811.13	0.59
METTL2B	ENSG00000165055.15	0.59
PATL1	ENSG00000166889.13	0.59
NAA50	ENSG00000121579.12	0.59
EPT1	ENSG00000138018.17	0.59
SUZ12	ENSG00000178691.10	0.59
MAPRE1	ENSG00000101367.8	0.59
NUP153	ENSG00000124789.11	0.59
MCMBP	ENSG00000197771.12	0.59
GATAD2A	ENSG00000167491.17	0.59
SLC30A6	ENSG00000152683.14	0.59
KCMF1	ENSG00000176407.17	0.59
ACTR2	ENSG00000138071.13	0.59
ZFP91	ENSG00000186660.14	0.59
CKAP5	ENSG00000175216.14	0.59
NPLOC4	ENSG00000182446.13	0.59
UTP20	ENSG00000120800.4	0.59
API5	ENSG00000166181.12	0.59
